# Supplementary material for: Neutralizing activity of Sputnik V vaccine sera against SARS-CoV-2 variants
Source: Nat Commun. 2021 Jul 26;12:4598. doi: 10.1038/s41467-021-24909-9 (PMC8313705; doi:10.1038/s41467-021-24909-9)
Supplement: Supplementary file 4 — Source Data [file 41467_2021_24909_MOESM4_ESM.xlsx]

## Sheet: Figure 1b
Figure 1b	Entry efficiency of rcVSV-CoV2-S in various cell types. GFP+ cell counts/well
		293T-ACE2+TMPRSS2
	1/Dilution	rep1	rep2	rep3
	4	1952	1983	1716
	16	480	502	493
	64	145	145	145
	256	37	29	47
		293T-ACE2
	1/Dilution	rep1	rep2	rep3
	4	1039	1013	1105
	16	186	157	201
	64	36	28	50
	256	10	22	12
		293T
	1/Dilution	rep1	rep2	rep3
	4	60	64	58
	16	14	7	9
	64	10	10	10
	256	10	10	10

## Sheet: Figure 1d
Figure 1d	Size of GFP+ area (mm2)/IU
		wild type
	HPI	rep1	rep2	rep3
	24	39000	29500	17000
	48	55400	45000	41400
	72	54200	44800	40600
		B.1.1.7
	HPI	rep1	rep2	rep3
	24	26800	27500	15300
	48	43700	36600	35700
	72	43500	35800	34800
		B.1.351
	HPI	rep1	rep2	rep3
	24	31500	35700	21400
	48	44100	49900	40200
	72	43300	48500	39000

## Sheet: Figure 2b
Figure 2b	1/IC50 values. Raw Data from each neutralization curve are provided in their individual Excel tabs.
		WT	B.1.17	B.1.351	E484K
	SP001	523.6	242	4.85	46.28
	SP002	175	430.5	107.8	55.66
	SP003	92.77	189.2	12.48	46.31
	SP004	30.71	53.14	6.48	16.75
	SP005	10.14	53.31	1	8.44
	SP006	56.32	53.13	1.91	20.38
	SP007	20.83	59.48	50.57	9.11
	SP008	48.32	49.41	8.6	17.49
	SP009	75.83	110.5	11.84	23.4
	SP010	20.02	14.9	8.67	15.69
	SP011	98.3	112.1	16.85	29.52
	SP012	9.43	120.3	1	1

## Sheet: Figure 2c
Figure 2c	Raw Data from each neutralization curve are provided in their individual Excel tabs.
		WT	B.1.17	B.1.351	E484K
	SP001	1	0.46	0.01	0.09
	SP002	1	2.46	0.62	0.32
	SP003	1	2.04	0.13	0.5
	SP004	1	1.73	0.21	0.55
	SP005	1	5.26	0.1	0.83
	SP006	1	0.94	0.03	0.36
	SP007	1	2.86	2.43	0.44
	SP008	1	1.02	0.18	0.36
	SP009	1	1.46	0.16	0.31
	SP010	1	0.74	0.43	0.78
	SP011	1	1.14	0.17	0.3
	SP012	1	12.76	0.11	0.11

## Sheet: Figure 3a 
Figure 3a	Group A neutralization curves. Raw Data from each neutralization curve are provided in their individual Excel tabs (see SP001, SP005, SP006, SP009)

## Sheet: Figure 3b
Figure 3b	Group B neutralization curves. Raw Data from each neutralization curve are provided in their individual Excel tabs (see SP002, SP007)

## Sheet: Figure 3c
Figure 3c	Group C neutralization curves. Raw Data from each neutralization curve are provided in their individual Excel tabs (see SP003, SP004, SP008, SP010)

## Sheet: Figure 3d
Figure 3d	Raw Data from each neutralization curve are provided in their individual Excel tabs (see SP012)

## Sheet: Figure 3e
Figure 3e	1/IC50 values and 95% CI. Raw Data from each neutralization curve are provided in their individual Excel tabs (see SP001 - SP012).
	SP001						SP005						SP006						SP009
	Best-fit values	wt	B117	B1351	E484K		Best-fit values	wt	B117	B1351	E484K		Best-fit values	wt	B117	B1351	E484K		Best-fit values	wt	B117	B1351	E484K
	LogIC50	2.719	2.384	0.6853	1.665		LogIC50	1.006	1.727	-0.257	0.9265		LogIC50	1.751	1.725	0.2811	1.309		LogIC50	1.88	2.043	1.073	1.369
	HillSlope	0.3613	0.4851	0.1593	0.6705		HillSlope	0.2736	0.3297	0.1119	1.257		HillSlope	1.473	0.9742	0.3944	1.423		HillSlope	0.5084	0.5265	0.2097	1.41
	IC50	523.6	242	4.845	46.28		IC50	10.14	53.31	0.5533	8.443		IC50	56.32	53.13	1.91	20.38		IC50	75.83	110.5	11.84	23.4
	95% CI (profile likelihood)						95% CI (profile likelihood)						95% CI (profile likelihood)						95% CI (profile likelihood)
	LogIC50	2.356 to 3.071	2.145 to 2.616	-1.383 to 1.571	1.352 to 1.890		LogIC50	-0.02952 to 1.529	1.329 to 2.021	-5.557 to 1.197	0.4163 to ???		LogIC50	1.587 to 1.901	1.558 to 1.895	-1.725 to 1.013	1.216 to 1.386		LogIC50	1.533 to 2.147	1.786 to 2.279	0.3472 to 1.540	1.149 to 1.521
	HillSlope	0.2573 to 0.5010	0.3675 to 0.6431	0.08920 to 0.2390	0.4052 to 1.140		HillSlope	0.1716 to 0.4166	0.2462 to 0.4351	0.04574 to 0.1842	0.6466 to ???		HillSlope	0.9965 to 2.500	0.5309 to 1.853	0.1928 to 0.8840	1.084 to 1.929		HillSlope	0.3196 to 0.8961	0.3642 to 0.8148	0.1554 to 0.2708	0.7766 to 4.468
	IC50	227.0 to 1177	139.7 to 413.2	0.04138 to 37.23	22.50 to 77.71		IC50	0.9343 to 33.83	21.35 to 104.9	2.772e-006 to 15.75	2.608 to ???		IC50	38.60 to 79.63	36.13 to 78.58	0.01885 to 10.30	16.44 to 24.32		IC50	34.13 to 140.1	61.11 to 190.2	2.225 to 34.67	14.08 to 33.23
	SP002						SP007
	Best-fit values	wt	B117	B1351	E484K		Best-fit values	wt	B117	B1351	E484K
	LogIC50	2.243	2.634	2.032	1.746		LogIC50	1.319	1.774	1.704	0.9594
	HillSlope	1.007	0.7676	0.453	1.093		HillSlope	0.9245	1.084	0.7703	0.8463
	IC50	175	430.5	107.8	55.66		IC50	20.83	59.48	50.57	9.108
	95% CI (profile likelihood)						95% CI (profile likelihood)
	LogIC50	2.116 to 2.374	2.520 to 2.751	1.796 to 2.240	1.585 to 1.914		LogIC50	1.096 to 1.453	1.627 to 1.912	1.565 to 1.827	0.6610 to 1.132
	HillSlope	0.7523 to 1.374	0.6349 to 0.9413	0.3444 to 0.5992	0.6240 to 1.974		HillSlope	0.5943 to 1.437	0.8195 to 1.463	0.5984 to 0.9871	0.5858 to 1.254
	IC50	130.6 to 236.7	331.3 to 563.3	62.48 to 173.9	38.45 to 82.00		IC50	12.47 to 28.37	42.40 to 81.62	36.74 to 67.17	4.582 to 13.55
	SP003						SP004						SP008						SP010						SP011
	Best-fit values	wt	B117	B1351	E484K		Best-fit values	wt	B117	B1351	E484K		Best-fit values	wt	B117	B1351	E484K		Best-fit values	wt	B117	B1351	E484K		Best-fit values	wt	B117	B1351	E484K
	LogIC50	1.967	2.277	1.096	1.666		LogIC50	1.487	1.725	0.8113	1.224		LogIC50	1.684	1.694	0.9343	1.243		LogIC50	1.301	1.173	0.9379	1.196		LogIC50	1.993	2.049	1.227	1.47
	HillSlope	2.151	1.079	0.6241	1.248		HillSlope	1.729	1.319	0.7699	1.377		HillSlope	1.647	1.479	0.8645	3.255		HillSlope	0.9793	2.438	0.4868	2.662		HillSlope	1.471	1.229	0.6809	1.85
	IC50	92.77	189.2	12.48	46.31		IC50	30.71	53.14	6.476	16.75		IC50	48.32	49.41	8.596	17.49		IC50	20.02	14.9	8.667	15.69		IC50	98.3	112.1	16.85	29.52
	95% CI (profile likelihood)						95% CI (profile likelihood)						95% CI (profile likelihood)						95% CI (profile likelihood)						95% CI (profile likelihood)
	LogIC50	1.829 to 2.122	2.192 to 2.364	0.7066 to 1.312	1.556 to 1.771		LogIC50	1.331 to 1.642	1.618 to 1.832	0.2489 to 1.089	0.9939 to 1.340		LogIC50	1.541 to 1.822	1.632 to 1.755	0.1975 to 1.207	0.7800 to 1.366		LogIC50	1.007 to 1.446	0.7158 to ???	0.2647 to 1.264	0.8387 to ???		LogIC50	1.884 to 2.103	1.954 to 2.147	1.051 to 1.353	1.376 to 1.569
	HillSlope	1.232 to ???	0.8864 to 1.333	0.4151 to 0.9600	0.9111 to 1.698		HillSlope	1.082 to 3.472	0.9634 to 1.863	0.4806 to 1.321	0.7845 to 3.565		HillSlope	1.107 to 2.671	1.241 to 1.772	0.4475 to 1.865	0.8896 to ???		HillSlope	0.5451 to 1.765	0.7883 to ???	0.3002 to 0.7908	0.8900 to ???		HillSlope	1.098 to 2.135	0.9493 to 1.654	0.5336 to 0.8720	1.267 to 2.975
	IC50	67.41 to 132.4	155.6 to 231.0	5.089 to 20.50	35.99 to 59.06		IC50	21.45 to 43.88	41.54 to 67.96	1.774 to 12.29	9.861 to 21.86		IC50	34.75 to 66.35	42.85 to 56.82	1.576 to 16.12	6.025 to 23.24		IC50	10.17 to 27.92	5.197 to ???	1.839 to 18.35	6.898 to ???		IC50	76.51 to 126.8	90.02 to 140.4	11.26 to 22.54	23.78 to 37.06
	SP012
	Best-fit values	wt	B117	B1351	E484K
	LogIC50	0.9745	2.08	~ -17.70	~ 5.273e+093
	HillSlope	1.525	1.105	~ 1321	~ -4.687e+091
	IC50	9.43	120.3	~ 2.014e-018	~ +infinity
	95% CI (profile likelihood)
	LogIC50	-0.9475 to ???	1.911 to 2.244	(Very wide)	(Very wide)
	HillSlope	0.4414 to ???	0.8194 to 1.546	(Very wide)	(Very wide)
	IC50	0.1129 to ???	81.42 to 175.5	(Very wide)	(Very wide)

## Sheet: Figure 3f
Figure 3f	Hill Slopes from Group A-C neutralization curves. Raw Data from each neutralization curve are provided in their individual Excel tabs (SP001- SP011)
		Group A	Group B	Group C
	WT-01A	0.361
	WT-05A	0.274
	WT-06A	1.473
	WT-09A	0.508
	B117-01A	0.485
	B117-05A	0.33
	B117-06A	0.974
	B117-09A	0.527
	B1351-01A	0.159
	B1351-05A	0.112
	B1351-06A	0.394
	B1351-09A	0.21
	E484K-01A	0.671
	E484K-05A	1.257
	E484K-06A	1.423
	E484K-09A	1.41
	WT-02B		1.007
	WT-07B		0.925
	B117-02B		0.768
	B117-07B		1.084
	B1351-02B		0.453
	B1351-07B		0.77
	E484K-02B		1.093
	E484K-07B		0.846
	WT-03C			2.151
	WT-04C			1.729
	WT-08C			1.647
	WT-10C			0.979
	WT-11C			1.471
	B117-03C			1.079
	B117-04C			1.319
	B117-08C			1.479
	B117-10C			2.438
	B117-11C			1.229
	B1351-03C			0.624
	B1351-04C			0.77
	B1351-08C			0.865
	B1351-10C			0.487
	B1351-11C			0.681
	E484K-03C			1.248
	E484K-04C			1.377
	E484K-08C			3.255
	E484K-10C			2.662
	E484K-11C			1.85

[truncated: 19 more sheets: Figure 4a, Figure 4b, Figure 4c, Figure 5a, Figure 5b, Figure 5c, Figure 5d, SP001, SP002, SP003, SP004, SP005, SP006, SP007, SP008, SP009, SP010, SP011, SP012]
